# Supplementary material for: Semicontinuous Microemulsion Polymerization of Polymeric Nanoparticles of Poly(cyanoacrylates) and Poly(caprolactone)
Source: Molecules. 2025 Jun 20;30(13):2668. doi: 10.3390/molecules30132668 (PMC12251225; doi:10.3390/molecules30132668)
Supplement: Supplementary file 1 [file molecules-30-02668-s001.zip]

Archive with 1 entries (1 files):
- molecules-3680882-supplementary.pdf
